# Supplementary material for: Minimal information for chemosensitivity assays (MICHA): a next-generation pipeline to enable the FAIRification of drug screening experiments
Source: Brief Bioinform. 2021 Sep 1;23(1):bbab350. doi: 10.1093/bib/bbab350 (PMC8769689; doi:10.1093/bib/bbab350)
Supplement: Supplementary_File_2_bbab350 [file supplementary_file_2_bbab350.xlsx]

## Sheet: Compounds
Compound name	Inchikey	Primary target	Potent target names	Max phase	Cross ref	Drug indications	mw_freebase	Alogp	Hba	Hbd	Psa	Rtb	Num lipinski ro5 violations	Acd most apka	Acd most bpka	Acd logp	Acd logd	Full mwt	Aromatic rings	Heavy atoms	Qed weighted	Mw monoisotopic	Full molformula	Hba lipinski	Hbd lipinski
SU-014813	CTNPALGJUAXMMC-PMFHANACSA-N	KIT, FLT3	AAK1, AXL, BMP2K, CHEK2, CIT, CSF1R, CSNK2A1, FER, FLT1, FLT3, FLT4, GAK, HIPK2, HIPK3, HUNK, IRAK1, IRAK4, JAK1, KDR, KIT, LRRK2, MAP2K1, MAP2K5, MAP3K19, MAP3K2, MAP3K7, MAP4K1, MERTK, MINK1, MUSK, MYLK3, MYLK4, PDGFRA, PDGFRB, PHKG1, PHKG2, PRKAA1, RET, SRMS, STK17A, STK24, STK3, STK35, TNIK, ULK1, ULK2, ULK3	2	31095, CHEMBL1721885, 10138259, SCHEMBL902507	Neoplasm, Breast neoplasm	442	1.69	5	4	106.69	6	0	11.7	6.52	0.64	0.59	442.49	2	32	0.51	442.202	C23H27FN4O4	8	4
KI-20227	SHPFDGWALWEPGS-UHFFFAOYSA-N		ABL1, CSF1R, DDR1, DDR2, EPHB6, KDR, KIT, MAP2K5, PDGFRA, PDGFRB, PTK6, SLK, STK10	0	50355494, CHEMBL1908396, 36370229, 5690, 9869779, SCHEMBL4475167		481	5.39	8	2	103.83	8	1	12.03	5.72	2.41	2.4	480.55	4	34	0.35	480.147	C24H24N4O5S	9	2
KW-2449	YYLKKYCXAOBSRM-JXMROGBWSA-N	AURKA, AURKB, FLT3, ABL1	AAK1, ABL1, ANKK1, AURKB, AURKC, BMP2K, CHEK2, CLK1, CLK2, CLK4, DCLK3, FLT1, FLT3, GRK4, IRAK1, JAK2, JAK3, KIT, LRRK2, MAP3K12, MAP3K19, MAP3K2, MAP3K7, MAP4K1, MAP4K2, MAP4K4, MAPK10, MINK1, MYLK2, MYLK3, NUAK2, PDGFRB, PIP4K2B, PIP5K1A, PLK4, RET, RIOK1, RIOK3, RIPK1, SGK3, SLK, SRPK1, SRPK2, STK10, STK16, STK17A, STK17B, TNIK, ULK1, YES1	1	50355496, CHEMBL1908397, 5691, 11427553, KW-2449, SCHEMBL1596894	Acute myeloid leukemia	332	2.78	3	2	61.02	3	0	13.71	8.34	1.32	0.9	332.41	3	25	0.78	332.164	C20H20N4O	5	2
PD-0173955	VAARYSWULJUGST-UHFFFAOYSA-N		ABL1, ABL2, ACVR1B, ACVR2A, ACVR2B, ACVRL1, ADCK4, BLK, BMPR1B, BMX, BRAF, CSF1R, CSK, DDR1, DDR2, EIF2AK4, EPHA1, EPHA2, EPHA3, EPHA4, EPHA5, EPHA6, EPHA8, EPHB1, EPHB2, EPHB4, EPHB6, FGFR1, FGFR2, FGFR3, FGR, FLT1, FRK, FYN, GAK, HCK, JAK2, KIT, LCK, LYN, MAP2K5, MAP3K4, MAPK11, MAPK14, NLK, PDGFRA, PDGFRB, PKMYT1, PTK6, RAF1, RET, RIPK2, SIK1, SIK2, SIK3, SRC, TESK1, TNK2, TNNI3K, TXK, WEE1, W…	0	6568, 49791, CHEMBL386051, DB02567, 31507558, 5699, P17, 447077, SCHEMBL256712		443	5.77	6	1	59.81	4	1		3.18	4.99	4.99	443.36	4	29	0.41	442.042	C21H16Cl2N4OS	5	1
TAE-684	QQWUGDVOUVUTOY-UHFFFAOYSA-N		ABL1, ACVR1, ACVR1B, ACVRL1, ADCK4, ALK, AURKA, AURKC, AXL, BLK, BMPR1B, BRSK1, BTK, CAMK2D, CAMK2G, CAMK4, CAMKK1, CAMKK2, CDK5, CDK7, CHEK1, CHEK2, CLK1, CLK2, CLK4, CSF1R, DCLK1, DCLK2, DCLK3, DSTYK, EGFR, EPHA1, ERBB2, ERBB4, FER, FES, FGFR1, FGFR3, FLT1, FLT3, FLT4, FRK, GAK, IGF1R, INSR, INSRR, IRAK1, IRAK4, ITK, JAK2, JAK3, KIT, LCK, LRRK2, LTK, LYN, MAP3K12, MAP3K13, MAP4K3, MAP4K5, MAPK1…	0	50242742, CHEMBL509032, 32176406, 5714, 10024-101, LSM-1024, GUI, 16038120, NVP-TAE684, SCHEMBL282775		614	5.02	10	2	102.93	9	2		8.14	3.43	2.32	614.22	3	42	0.34	613.26	C30H40ClN7O3S	10	2
LESTAURTINIB	UIARLYUEJFELEN-LROUJFHJSA-N	FLT3, JAK2, NTRK1, NTRK2, NTRK3, RET	AAK1, ACVR1, ACVR1B, ALK, ANKK1, AURKA, AURKB, AURKC, AXL, BMP2K, BMPR1B, BRSK1, BRSK2, BTK, CAMK1D, CAMK2A, CAMK2B, CAMK2D, CAMK2G, CAMKK1, CAMKK2, CDK16, CDK2, CDK4, CDK7, CDKL2, CDKL5, CHEK1, CHUK, CIT, CLK1, CLK2, CLK4, CPK1, CSF1R, CSNK2A1, DAPK1, DAPK2, DAPK3, DSTYK, DYRK1A, DYRK1B, DYRK2, EGFR, EIF2AK4, EPHB6, ERN1, FER, FGR, FLT3, FLT4, FYN, GAK, GRK1, GRK4, GRK7, ICK, IKBKB, IKBKE, IRAK1…	3	50308060, CHEMBL603469, 10484307, 36500496, 5672, 10230-101, LSM-1231, 126565, SCHEMBL1649693	Polycythemia vera, Primary myelofibrosis, Acute myeloid leukemia, Essential thrombocythemia, Leukemia, Neuroblastoma, Psoriasis, Multiple myeloma, Prostate carcinoma	439	3.47	6	3	88.65	1	0	13.37		4.78	4.78	439.47	5	33	0.37	439.153	C26H21N3O4	7	3
4-hydroxytamoxifen	DODQJNMQWMSYGS-QPLCGJKRSA-N	ESRRG	ESR1	0	CHEMBL10041, 17497628, 2817, 5284643, SCHEMBL2165503	Mastodynia, Breast carcinoma, Ductal adenocarcinoma	388	5.7	3	1	32.7	8	1	10.32	8.69	4.93	3.63	387.52	3	29	0.5	387.22	C26H29NO2	3	1
Afatinib	ULXXDDBFHOBEHA-CWDCEQMOSA-N		EGFR, ERBB2, ERBB4, GAK	4	50322823, 61390, CHEMBL1173655, DB08916, 5667, 0WM, 10184653, BIBW2992, SCHEMBL185621	Glioblastoma multiforme, Central nervous system cancer, Breast carcinoma, Head and neck squamous cell carcinoma, , Disease, Prostate adenocarcinoma, Small cell lung carcinoma, Squamous cell carcinoma, Lung carcinoma, Liver disease, Pancreatic carcinoma, Non-small cell lung carcinoma, Brain neoplasm, Uterine neoplasm, Urogenital neoplasm, Breast neoplasm, Colorectal neoplasm, Upper aerodigestive t…	486	4.39	7	2	88.61	8	0	11.79	8.01	1.57	1.02	485.95	3	34	0.46	485.163	C24H25ClFN5O3	8	2
Alectinib	KDGFLJKFZUIJMX-UHFFFAOYSA-N		MET, RET, EML4, SMAD4, FGFR1, NPM1, ALK, CDKN2A	4	50362781, CHEMBL1738797, 7739, 10201-101, LSM-1202, EMH, 49806720, ch5424802, SCHEMBL896753	Glioblastoma multiforme, Neoplasm, Neoplasm, Liver disease, Non-small cell lung carcinoma	483	4.77	5	1	72.36	3	0	13.7	7.54	5.88	5.55	482.63	3	36	0.58	482.268	C30H34N4O2	6	1
Alisertib	ZLHFILGSQDJULK-UHFFFAOYSA-N	AURKA	AURKA, AURKB, BLK, EPHA2, FER, FRK, PDPK1, PLK4, YES1	3	50277545, CHEMBL483158, 31231103, 7790, LSM-37184, 24771867, MLN8237, SCHEMBL855823	Cancer, Diffuse large B-cell lymphoma, Lymphoma, Neoplasm, Neuroblastoma, Prostate adenocarcinoma, Small cell lung carcinoma, Ovarian carcinoma, Multiple myeloma, Head and neck malignant neoplasia, Mantle cell lymphoma, Myelodysplastic syndrome, Unspecified peripheral T-cell lymphoma, Acute myeloid leukemia, Burkitts lymphoma, Breast carcinoma	519	5.75	7	2	105.93	6	2	4.07	2.06	4.5	1.58	518.93	4	37	0.33	518.116	C27H20ClFN4O4	8	2
Allopurinol	OFCNXPDARWKPPY-UHFFFAOYSA-N	XDH	EHMT2, GMNN, XDH	4	35440, 40279, CHEMBL1467, DB00437, 1971755, 27677536, 32278112, 534646, 832881, 6795, HMDB14581, LSM-5919, MCULE-5186178136, 20025947, PA448320, 2094, Allopurinol(Zyloprim), SCHEMBL4627	Gout, Gout, Gout, Gout, Gout, Gout, Gout, Gout, Gout, Gout, Gout, Gout, Gout, Gout, Gout, Gout, Gout, Gout, Gout, Gout, Leishmaniasis, Non-Hodgkins lymphoma, Tumor Lysis Syndrome, Hand-foot syndrome, Primary hypertension, Tuberculosis, Gout, Chronic lymphocytic leukemia, Metabolic syndrome, Myelodysplastic syndrome, Acute lymphoblastic leukemia, Acute myeloid leukemia, Bipolar disorder, Cancer, C…	136	-0.35	3	2	74.43	0	0	9.2	1.37	-0.55	-0.55	136.11	2	10	0.52	136.038	C5H4N4O	5	2
Alpelisib	STUWGJZDJHPWGZ-LBPRGKRZSA-N	PIK3CA	PIK3CA	4	50436459, CHEMBL2396661, 7955, 10233-101, LSM-4256, 1LT, 56649450, byl719, SCHEMBL1911869	Colorectal carcinoma, Gastrointestinal stromal tumor, Oropharynx cancer, Rectum cancer, Esophageal squamous cell carcinoma, Upper aerodigestive tract neoplasm, Breast neoplasm, Pancreatic carcinoma, Liver disease, Head and neck squamous cell carcinoma, Breast carcinoma, Neoplasm, Squamous cell carcinoma, Multiple myeloma	441	3.84	5	2	101.21	4	0	6.29	2.69	1.97	0.62	441.48	2	30	0.75	441.145	C19H22F3N5O2S	7	3
Alvocidib	BIIVYFLTOXDAOV-YVEFUNNKSA-N	CDK2, CDK4, CDK6, CDK9, CDK1, CDK7	CAMKK1, CDK1, CDK19, CDK2, CDK4, CDK5, CDK6, CDK7, CDK9, CDKL5, DYRK1A, DYRK1B, ICK, MAK, MAP4K2, TAOK3, TNNI3K, TYK2, VRK2	3	5655, CHEMBL428690, DB03496, 32176532, 5680, 10011-101, LSM-1011, CPB, 5287969, SCHEMBL3652	Cutaneous melanoma, Breast carcinoma, Acute myeloid leukemia, Hepatocellular carcinoma, Neoplasm, Sarcoma, Multiple myeloma, Lymphoid neoplasm, Prostate carcinoma, Endometrial neoplasm, Chronic lymphocytic leukemia, Esophageal carcinoma, Renal carcinoma, Male breast carcinoma, Lymphoid leukemia, Lymphoma, Leukemia	402	3.3	6	3	94.14	2	0	6.16	9.28	3.27	0.74	401.85	3	28	0.61	401.103	C21H20ClNO5	6	3
Aminoglutethimide	ROBVIMPUHSLWNV-UHFFFAOYSA-N	CYP19A1, CYP11A1	APEX1, CYP19A1	4	9460, 2654, CHEMBL488, DB00357, 534801, 7054, HMDB14501, C07617, LSM-1409, MCULE-9118268281, PA448375, 2145, Aminoglutethimide(Cytadren), SCHEMBL4306	Breast carcinoma, Neoplasm, Prostate carcinoma	232	1.35	3	2	72.19	2	0	11.6	4.41	0.54	0.54	232.28	1	17	0.6	232.121	C13H16N2O2	4	3
Anastrozole	YBBLVLTVTVSKRW-UHFFFAOYSA-N	CYP19A1	APEX1, CYP19A1	4	10015, 2704, CHEMBL1399, DB01217, 27516220, 901391, 5137, HMDB15348, C08159, LSM-5631, MCULE-3029589501, PA448432, 2187, Anastrozole, SCHEMBL9726	Growth delay, Endometrial carcinoma, Male breast carcinoma, Triple-negative breast cancer, Endometrial neoplasm, Breast neoplasm, Hypopituitarism, Pulmonary hypertension, Ovarian carcinoma, Endometriosis, Invasive lobular carcinoma, Hypertension, Carcinoma, Cancer, Breast carcinoma, Breast carcinoma, Breast carcinoma, Breast carcinoma, Breast carcinoma, Breast carcinoma, Breast carcinoma, Breast …	293	2.93	5	0	78.29	4	0		2.62	0.29	0.29	293.37	2	22	0.87	293.164	C17H19N5	5	0
Apalutamide	HJBWBFZLDZWPHF-UHFFFAOYSA-N	AR	AR	4	CHEMBL3183409, 24872560, arn-509, SCHEMBL909297	Liver disease, Metastatic prostate cancer, Prostate adenocarcinoma, Prostate carcinoma, Prostate carcinoma	477	3.53	5	1	89.33	3	0	13.83		2.49	2.49	477.44	2	33	0.54	477.088	C21H15F4N5O2S	7	1
AT7519	OVPNQJVDAFNBDN-UHFFFAOYSA-N		CDK5R1, CDK15, TAOK1, CDK10, CDK2, CLK1, CDKN3, CDK14, CDK11B, CDK11A, CDK20, GSK3B, CDK16, MAK, CDK17, CDK3, CDK12, CDK5, CDK9, CDK13, CDK1, MAPK7, TAOK3, DYRK1B, CDK7, DYRK1A, CILK1, MAPK15, CDKL5, TAOK2, CDK8, CDK18, GSK3A, CDK4, CDK19, CLK3, CASK, CDK6	2	24654, CHEMBL445813, DB08142, 32176669, 5662, 10004-101, LSM-1004, LZE, 11338033, AT7519, SCHEMBL955568	Multiple myeloma, Neoplasm, Mantle cell lymphoma, Chronic lymphocytic leukemia, Lymphoma	382	2.45	4	4	98.91	4	0	11.1	9.63	2.77	0.6	382.25	2	25	0.65	381.076	C16H17Cl2N5O2	7	4
AT9283	LOLPPWBBNUVNQZ-UHFFFAOYSA-N	AURKA, ABL1, AURKB, FLT3, JAK2, JAK3	ABL1, AURKA, AURKB, FGFR1, FGFR2, FGFR3, FLT1, FLT3, FLT4, GSK3B, JAK2, JAK3, KDR, MERTK, PDK1, PRKD1, RET, RPS6KA2, RPS6KA3, RPS6KA4, STK17A, TYK2, YES1	2	27087, CHEMBL495727, CHEMBL520138, 31507554, 35R, AT9283, SCHEMBL545809	Leukemia, Non-Hodgkins lymphoma, Multiple myeloma, Neoplasm	381	2.07	5	4	110.96	5	0	10.58	6.14	-0.96	-0.99	381.44	3	28	0.54	381.191	C19H23N7O2	9	4
Axitinib	RITAVMQDGBJQJZ-FMIVXFBMSA-N		ABL1, ABL2, AURKA, AURKB, AURKC, CSF1R, FLT1, FLT3, KDR, KIT, PDGFRA, PDGFRB, PLK4, RET, TIE1	4	25117, 66910, CHEMBL1289926, 26951384, 5659, AXI, 6450551, Axitinib, SCHEMBL172918	Pancreatic ductal adenocarcinoma, Prostate carcinoma, Gastric carcinoma, Gliosarcoma, Adrenal cortex carcinoma, Alveolar soft part sarcoma, Malignant pleural mesothelioma, Melanoma, Renal cell carcinoma, Myelodysplastic syndrome, Head and neck squamous cell carcinoma, Salivary gland neoplasm, Non-small cell lung carcinoma, Renal carcinoma, Adenoid cystic carcinoma, Acute myeloid leukemia, Hepatoc…	386	4.64	4	2	70.67	5	0	12.7	4.3	2.39	2.39	386.48	4	28	0.52	386.12	C22H18N4OS	5	2
AZ 3146	YUKWVHPTFRQHMF-UHFFFAOYSA-N		TTK	0	50446445, CHEMBL2140523, 32279263, AU5, 56973724, az-3146, SCHEMBL1782786		453	3.47	9	1	86.44	6	0		8.29	2.93	1.93	452.56	3	33	0.61	452.254	C24H32N6O3	9	1
AZ191	ZYVXTMKTGDARKR-UHFFFAOYSA-N		IGF1R, DYRK1B	0	72716071		430	3.53	8	1	71.34	5	0		7.76	2.83	2.32	429.53	4	32	0.52	429.228	C24H27N7O	8	1
Azacitidine	NMUSYJAQQFHJEW-KVTDHHQDSA-N	DNMT3A, DNMT1	BLM, EHMT2	4	50424715, 2038, CHEMBL1489, DB00928, 478923, 6796, HMDB15063, C11262, 10300-101, LSM-5218, MCULE-8318770472, 20209750, 5AE, 9444, Azacitidine(Vidaza), SCHEMBL3741	Renal cell carcinoma, Neoplasm, Neoplasm, Lymphoma, Liposarcoma, Leukemia, Diffuse large B-cell lymphoma, Cutaneous melanoma, Chronic myelogenous leukemia, Cancer, Breast carcinoma, Acute myeloid leukemia, Chronic myelomonocytic leukemia, Chronic myelomonocytic leukemia, Myelodysplastic syndrome, Myelodysplastic syndrome, Head and neck malignant neoplasia, Non-Hodgkins lymphoma, Brain neoplasm, S…	244	-3.17	9	4	143.72	2	0	13.46	3.29	-2.19	-2.19	244.21	1	17	0.43	244.081	C8H12N4O5	9	5
AZD-1080	BLTVBQXJFVRPFK-UHFFFAOYSA-N		STK17A, GSK3A, CDK5, GSK3B	1	CHEMBL1969664, SCHEMBL394519		334	2.64	5	2	85.17	3	0	8.32	5.52	1.08	1.02	334.38	3	25	0.77	334.143	C19H18N4O2	6	2
AZD-5363	JDUBGYFRJFOXQC-KRWDZBQOSA-N		KRAS, AKT1, AKT3, FGFR3, AKT2, TP53, ROCK2, ROCK1, PIK3CA, MTOR, PTEN	3	50427349, CHEMBL2325741, 7709, 0XZ, 25227436, azd5363, SCHEMBL390243		429	2.15	6	4	120.16	6	0	13.93	6.77	1.76	1.61	428.92	3	30	0.48	428.173	C21H25ClN6O2	8	5
AZD-5438	WJRRGYBTGDJBFX-UHFFFAOYSA-N		CCNA2, CCNB1, CCND3, CCNE1, CCNT1, CDK1, CDK2	1	50246253, CHEMBL488436, 32279259, 8473, 10158-101, LSM-1159, 16747683, AZD5438, SCHEMBL5092360	Neoplasm	371	3.38	7	1	89.77	5	0		4.08	2.16	2.16	371.47	3	26	0.74	371.142	C18H21N5O2S	7	1
AZD-6482	IRTDIKMSKMREGO-OAHLLOKOSA-N		PIK3R2, ATM, BRAF, PIK3CG, PIK3R3, PIK3CA, TP53, PIK3CD, PTEN, PIK3CB, PIK3R1, PIK3R5	1	50395821, CHEMBL2165191, 32176416, 8059, 10059-101, LSM-1059, A82, 44137675, azd6482, SCHEMBL1812377		408	2.71	7	2	96.17	5	0		3.9	2.39	-0.56	408.46	3	30	0.67	408.18	C22H24N4O4	8	2
AZD-8186	LMJFJIDLEAWOQJ-CQSZACIVSA-N	PIK3CB, PIK3CD	PIK3CA, PIK3CB, PIK3CD	0	8527, 52913813, SCHEMBL1636956		457	3.78	6	1	75.02	5	0		2.56	1.36	1.36	457.48	3	33	0.63	457.181	C24H25F2N3O4	7	1
AZD1152-HQPA	QYZOGCMHVIGURT-UHFFFAOYSA-N		AURKB, AURKC, EPHB6, FLT3, HIPK4, KIT, MAP2K5, MAP4K5, PDGFRA, PDGFRB, RET	0	26300, CHEMBL215152, 25053613, 32176490, 5663, 10067-101, LSM-1067, YJA, 16007391, AZD1152-HQPA, SCHEMBL1343965		508	3.5	8	4	128.29	13	1	13.07	8.46	3.39	2.29	507.57	4	37	0.2	507.239	C26H30FN7O3	10	4
AZD1208	MCUJKPPARUPFJM-UWCCDQBKSA-N		PIM1, JAK2, PIM2, PIM3	0	CHEMBL2048872, 7698, 58423153, SCHEMBL1580644		379	3.61	5	2	75.43	3	0	7.39	10.38	2.19	-0.32	379.49	2	27	0.8	379.135	C21H21N3O2S	5	3
AZD1775	BKWJAKQVGHWELA-UHFFFAOYSA-N	WEE1	YES1	2	CHEMBL1976040, 36000452, 7702, 10152-101, LSM-1153, 24856436, MK-1775, SCHEMBL1504444	Sarcoma, Head and neck squamous cell carcinoma, Bladder carcinoma, Breast carcinoma, Cancer, Endometrioid carcinoma, Gastric adenocarcinoma, Glioblastoma multiforme, Lymphoma, Peritoneal neoplasm, Fallopian Tube Carcinoma, Triple-negative breast cancer, Non-small cell lung carcinoma, Prostate carcinoma, Ovarian carcinoma, Lung carcinoma, Cervical carcinoma, Squamous cell carcinoma, Small cell lun…	501	2.89	10	2	104.34	7	1	13.27	7.87	3.37	2.77	500.61	4	37	0.37	500.265	C27H32N8O2	10	2
AZD4547	VRQMAABPASPXMW-HDICACEKSA-N		FGFR1, FGFR2, FGFR3, FGFR4, KDR	0	63453, 7707, 10289-101, LSM-6308, 66T, 51039095, azd4547, SCHEMBL63884		464	3.65	6	3	91.51	8	0	13.66	8.93	3.73	2.47	463.58	3	34	0.47	463.258	C26H33N5O3	8	3
AZD7762	IAYGCINLNONXHY-LBPRGKRZSA-N	CHEK1	CHEK1, CHEK2, YES1	1	50389803, CHEMBL2041933, 32176659, 7713, LSM-42751, YDJ, 11152667, AZD7762, SCHEMBL1127614	Neoplasm, Cancer	362	2.53	4	4	96.25	4	0	9.06	11.05	4.4	2.54	362.43	2	25	0.67	362.121	C17H19FN4O2S	6	5
Baricitinib	XUZMWHLSFXCVMG-UHFFFAOYSA-N	JAK1, JAK2	JAK1, JAK2, JAK3, TYK2	4	50021656, CHEMBL2105759, 7792, 10354-101, LSM-6709, 3JW, 44205240, baricitinib-ly3009104, SCHEMBL871150	Atopic eczema, Diabetic nephropathy, Psoriasis, Rheumatoid arthritis, Systemic lupus erythematosus, Acute graft vs. host disease, Immune system disease	371	1.1	7	1	120.56	5	0	11.66	3.71	0.46	0.46	371.43	3	26	0.72	371.116	C16H17N7O2S	9	1
Belinostat	NCNRHFGMJRPRSK-MDZDMXLPSA-N		HDAC10, HDAC5, HDAC11, KMT2A, UGT1A1, FBXW7, HDAC7, HDAC2, HDAC3, HDAC9, HDAC4, HDAC1, HDAC6, HDAC8, BRD4	4	25150, 61076, CHEMBL408513, 28302879, 7496, 6918638, Belinostat, SCHEMBL375656	Hepatocellular carcinoma, Mantle cell lymphoma, Non-small cell lung carcinoma, Cutaneous T-cell lymphoma, Lymphoid neoplasm, Multiple myeloma, Sarcoma, Neoplasm, Neoplasm, Mesothelioma, Lymphoma, Glioblastoma multiforme, Diffuse large B-cell lymphoma, Carcinoma, Cancer, Burkitts lymphoma, Acute myeloid leukemia, Unspecified peripheral T-cell lymphoma, Unspecified peripheral T-cell lymphoma, T-cel…	318	2.01	4	3	95.5	5	0	8.27		1.46	1.38	318.35	2	22	0.45	318.067	C15H14N2O4S	6	3
Bexarotene	NAVMQTYZDKMPEU-UHFFFAOYSA-N		RARA, RARB, RXRA, RXRB, RXRG	4	50032675, 50859, CHEMBL1023, DB00307, 2794932, 2807, HMDB14452, 9RA, PA164752250, 82146, bexarotene, SCHEMBL9025	Lung carcinoma, Multiple myeloma, Thyroid carcinoma, Schizoaffective disorder, Parapsoriasis, Cutaneous T-cell lymphoma, Mycosis fungoides, Cutaneous T-cell lymphoma, Anaplastic large cell lymphoma, Non-small cell lung carcinoma, Alopecia areata, Acute myeloid leukemia, Alzheimers disease, Breast carcinoma, Neoplasm, Lymphoma, Neoplasm, Psoriasis, Schizophrenia	348	6.1	1	1	37.3	3	1	4.08		6.9	3.97	348.49	2	26	0.73	348.209	C24H28O2	2	1

## Sheet: Samples
Cell_line_name	Cell_line_provenance	Cellosaurus ID	Cell_type	Cell_line organism	Passage_number	Modifications	Age	Sex	Diagnosis	Sample_material	Date_of_evaluation	Date_of_sampling
HDQ-P1	DSMZ	CVCL_2067	Breast carcinoma	Homo sapiens

## Sheet: Reagents
Assay format	Detection technology	Medium	Plate type	Cell density	Dilution fold	Vehicle	Method of dispensation	Volume per well
cell_based	luminescence	DMEM	384-well	3000	10	DMSO (0,2%)	Biotek Multiflo FX with RAD cassette (1 channel)	25
cell_based	luminescence		1536	250	3.16	DMSO (0,4%)	Automation	5 ul
cell_based	spectrophotometry			3,200-10,000	10	10%DMSO	manual	100 uL

## Sheet: Data processing
Analysis_Normalization	Analysis_Formulas	Citation	Result	Analysis_pipeline_name	Analysis_pipeline_Address	min_concentration	max_concentration
breeze	IC50	0	100	undefined	undefined	undefined	undefined
