# Supplementary material for: Minimal information for chemosensitivity assays (MICHA): a next-generation pipeline to enable the FAIRification of drug screening experiments
Source: Brief Bioinform. 2021 Sep 1;23(1):bbab350. doi: 10.1093/bib/bbab350 (PMC8769689; doi:10.1093/bib/bbab350)
Supplement: Supplementary_File_4_bbab350 [file supplementary_file_4_bbab350.xlsx]

## Sheet: Sheet1
protocol_name	cell_line	cell_line_provenance	cell_modifications	patient_age	patient_sex	patient_diagnosis	patient_sample	patient_sample_date	patient_evaluation_date	compound_name	standard_inchi_key	min_concentration (nM)	max_concentration (nM)	dilution_fold	vehicle	experimental_medium	plate_type	assay_format	detection_tech	cell_density	method_dispensation	volume_per_well	treatment_time	analysis_ref	analysis_metric	study_title
FIMM	DU4475	Cellosaurus								OMAVELOXOLONE	JVOADWNONSFZQK-ONLUTREGSA-N	1	10000	10	DMSO	RPMI1640	Corning 384-well	Cell based	Fluorescence	3000	Biotek Multiflo FX with RAD cassette (1 channel)	25	72	breeze.fimm.fi	DSS
FIMM	HDQ-P1	Cellosaurus								OMAVELOXOLONE	JVOADWNONSFZQK-ONLUTREGSA-N	1	10000	10	DMSO	DMEM	Corning 384-well	Cell based	Fluorescence	3000	Biotek Multiflo FX with RAD cassette (1 channel)	25	72	breeze.fimm.fi	DSS
FIMM	IGROV-1	Cellosaurus								OMAVELOXOLONE	JVOADWNONSFZQK-ONLUTREGSA-N	1	10000	10	DMSO	RPMI1640	Corning 384-well	Cell based	Fluorescence	3000	Biotek Multiflo FX with RAD cassette (1 channel)	25	72	breeze.fimm.fi	DSS
FIMM	MOLM-13	DSMZ								OMAVELOXOLONE	JVOADWNONSFZQK-ONLUTREGSA-N	1	10000	10	DMSO	RPMI1640	Corning 384-well	Cell based	Fluorescence	3000	Biotek Multiflo FX with RAD cassette (1 channel)	25	72	breeze.fimm.fi	DSS
FIMM	DU4475	Cellosaurus								MITOTANE	JWBOIMRXGHLCPP-UHFFFAOYSA-N	1	10000	10	DMSO	RPMI1640	Corning 384-well	Cell based	Fluorescence	3000	Biotek Multiflo FX with RAD cassette (1 channel)	25	72	breeze.fimm.fi	DSS
FIMM	HDQ-P1	Cellosaurus								MITOTANE	JWBOIMRXGHLCPP-UHFFFAOYSA-N	1	10000	10	DMSO	DMEM	Corning 384-well	Cell based	Fluorescence	3000	Biotek Multiflo FX with RAD cassette (1 channel)	25	72	breeze.fimm.fi	DSS
FIMM	IGROV-1	Cellosaurus								MITOTANE	JWBOIMRXGHLCPP-UHFFFAOYSA-N	1	10000	10	DMSO	RPMI1640	Corning 384-well	Cell based	Fluorescence	3000	Biotek Multiflo FX with RAD cassette (1 channel)	25	72	breeze.fimm.fi	DSS
FIMM	MOLM-13	DSMZ								MITOTANE	JWBOIMRXGHLCPP-UHFFFAOYSA-N	1	10000	10	DMSO	RPMI1640	Corning 384-well	Cell based	Fluorescence	3000	Biotek Multiflo FX with RAD cassette (1 channel)	25	72	breeze.fimm.fi	DSS
FIMM	DU4475	Cellosaurus								NERATINIB	JWNPDZNEKVCWMY-VQHVLOKHSA-N	0.1	1000	10	DMSO	RPMI1640	Corning 384-well	Cell based	Fluorescence	3000	Biotek Multiflo FX with RAD cassette (1 channel)	25	72	breeze.fimm.fi	DSS
FIMM	HDQ-P1	Cellosaurus								NERATINIB	JWNPDZNEKVCWMY-VQHVLOKHSA-N	0.1	1000	10	DMSO	DMEM	Corning 384-well	Cell based	Fluorescence	3000	Biotek Multiflo FX with RAD cassette (1 channel)	25	72	breeze.fimm.fi	DSS
FIMM	IGROV-1	Cellosaurus								NERATINIB	JWNPDZNEKVCWMY-VQHVLOKHSA-N	0.1	1000	10	DMSO	RPMI1640	Corning 384-well	Cell based	Fluorescence	3000	Biotek Multiflo FX with RAD cassette (1 channel)	25	72	breeze.fimm.fi	DSS
FIMM	MOLM-13	DSMZ								NERATINIB	JWNPDZNEKVCWMY-VQHVLOKHSA-N	0.1	1000	10	DMSO	RPMI1640	Corning 384-well	Cell based	Fluorescence	3000	Biotek Multiflo FX with RAD cassette (1 channel)	25	72	breeze.fimm.fi	DSS
FIMM	DU4475	Cellosaurus								VINBLASTINE	JXLYSJRDGCGARV-CFWMRBGOSA-N	0.1	1000	10	DMSO	RPMI1640	Corning 384-well	Cell based	Fluorescence	3000	Biotek Multiflo FX with RAD cassette (1 channel)	25	72	breeze.fimm.fi	DSS
FIMM	HDQ-P1	Cellosaurus								VINBLASTINE	JXLYSJRDGCGARV-CFWMRBGOSA-N	0.1	1000	10	DMSO	DMEM	Corning 384-well	Cell based	Fluorescence	3000	Biotek Multiflo FX with RAD cassette (1 channel)	25	72	breeze.fimm.fi	DSS
FIMM	DU4475	Cellosaurus								TRAM-34	KBFUQFVFYYBHBT-UHFFFAOYSA-N	0.1	1000	10	DMSO	RPMI1640	Corning 384-well	Cell based	Fluorescence	3000	Biotek Multiflo FX with RAD cassette (1 channel)	25	72	breeze.fimm.fi	DSS
FIMM	HDQ-P1	Cellosaurus								TRAM-34	KBFUQFVFYYBHBT-UHFFFAOYSA-N	0.1	1000	10	DMSO	DMEM	Corning 384-well	Cell based	Fluorescence	3000	Biotek Multiflo FX with RAD cassette (1 channel)	25	72	breeze.fimm.fi	DSS
FIMM	IGROV-1	Cellosaurus								TRAM-34	KBFUQFVFYYBHBT-UHFFFAOYSA-N	0.1	1000	10	DMSO	RPMI1640	Corning 384-well	Cell based	Fluorescence	3000	Biotek Multiflo FX with RAD cassette (1 channel)	25	72	breeze.fimm.fi	DSS
FIMM	MOLM-13	DSMZ								TRAM-34	KBFUQFVFYYBHBT-UHFFFAOYSA-N	0.1	1000	10	DMSO	RPMI1640	Corning 384-well	Cell based	Fluorescence	3000	Biotek Multiflo FX with RAD cassette (1 channel)	25	72	breeze.fimm.fi	DSS
FIMM	DU4475	Cellosaurus								PH-797804	KCAJXIDMCNPGHZ-UHFFFAOYSA-N	0.1	1000	10	DMSO	RPMI1640	Corning 384-well	Cell based	Fluorescence	3000	Biotek Multiflo FX with RAD cassette (1 channel)	25	72	breeze.fimm.fi	DSS
FIMM	HDQ-P1	Cellosaurus								PH-797804	KCAJXIDMCNPGHZ-UHFFFAOYSA-N	0.1	1000	10	DMSO	DMEM	Corning 384-well	Cell based	Fluorescence	3000	Biotek Multiflo FX with RAD cassette (1 channel)	25	72	breeze.fimm.fi	DSS
FIMM	IGROV-1	Cellosaurus								PH-797804	KCAJXIDMCNPGHZ-UHFFFAOYSA-N	0.1	1000	10	DMSO	RPMI1640	Corning 384-well	Cell based	Fluorescence	3000	Biotek Multiflo FX with RAD cassette (1 channel)	25	72	breeze.fimm.fi	DSS
FIMM	MOLM-13	DSMZ								PH-797804	KCAJXIDMCNPGHZ-UHFFFAOYSA-N	0.1	1000	10	DMSO	RPMI1640	Corning 384-well	Cell based	Fluorescence	3000	Biotek Multiflo FX with RAD cassette (1 channel)	25	72	breeze.fimm.fi	DSS
FIMM	DU4475	Cellosaurus								ALECTINIB	KDGFLJKFZUIJMX-UHFFFAOYSA-N	0.1	1000	10	DMSO	RPMI1640	Corning 384-well	Cell based	Fluorescence	3000	Biotek Multiflo FX with RAD cassette (1 channel)	25	72	breeze.fimm.fi	DSS
FIMM	IGROV-1	Cellosaurus								ALECTINIB	KDGFLJKFZUIJMX-UHFFFAOYSA-N	0.1	1000	10	DMSO	RPMI1640	Corning 384-well	Cell based	Fluorescence	3000	Biotek Multiflo FX with RAD cassette (1 channel)	25	72	breeze.fimm.fi	DSS
FIMM	MOLM-13	DSMZ								ALECTINIB	KDGFLJKFZUIJMX-UHFFFAOYSA-N	0.1	1000	10	DMSO	RPMI1640	Corning 384-well	Cell based	Fluorescence	3000	Biotek Multiflo FX with RAD cassette (1 channel)	25	72	breeze.fimm.fi	DSS
FIMM	DU4475	Cellosaurus								GSK-690693	KGPGFQWBCSZGEL-ZDUSSCGKSA-N	1	10000	10	DMSO	RPMI1640	Corning 384-well	Cell based	Fluorescence	3000	Biotek Multiflo FX with RAD cassette (1 channel)	25	72	breeze.fimm.fi	DSS
FIMM	DU4475	Cellosaurus								GSK2801	KHWCPNJRJCNVRI-UHFFFAOYSA-N	1	10000	10	DMSO	RPMI1640	Corning 384-well	Cell based	Fluorescence	3000	Biotek Multiflo FX with RAD cassette (1 channel)	25	72	breeze.fimm.fi	DSS
FIMM	HDQ-P1	Cellosaurus								GSK2801	KHWCPNJRJCNVRI-UHFFFAOYSA-N	1	10000	10	DMSO	DMEM	Corning 384-well	Cell based	Fluorescence	3000	Biotek Multiflo FX with RAD cassette (1 channel)	25	72	breeze.fimm.fi	DSS
FIMM	IGROV-1	Cellosaurus								GSK2801	KHWCPNJRJCNVRI-UHFFFAOYSA-N	1	10000	10	DMSO	RPMI1640	Corning 384-well	Cell based	Fluorescence	3000	Biotek Multiflo FX with RAD cassette (1 channel)	25	72	breeze.fimm.fi	DSS
FIMM	MOLM-13	DSMZ								GSK2801	KHWCPNJRJCNVRI-UHFFFAOYSA-N	1	10000	10	DMSO	RPMI1640	Corning 384-well	Cell based	Fluorescence	3000	Biotek Multiflo FX with RAD cassette (1 channel)	25	72	breeze.fimm.fi	DSS
FIMM	DU4475	Cellosaurus								FINGOLIMOD	KKGQTZUTZRNORY-UHFFFAOYSA-N	1	10000	10	DMSO	RPMI1640	Corning 384-well	Cell based	Fluorescence	3000	Biotek Multiflo FX with RAD cassette (1 channel)	25	72	breeze.fimm.fi	DSS
FIMM	MOLM-13	DSMZ								LOSMAPIMOD	KKYABQBFGDZVNQ-UHFFFAOYSA-N	1	10000	10	DMSO	RPMI1640	Corning 384-well	Cell based	Fluorescence	3000	Biotek Multiflo FX with RAD cassette (1 channel)	25	72	breeze.fimm.fi	DSS
FIMM	HDQ-P1	Cellosaurus								FINGOLIMOD	KKGQTZUTZRNORY-UHFFFAOYSA-N	1	10000	10	DMSO	DMEM	Corning 384-well	Cell based	Fluorescence	3000	Biotek Multiflo FX with RAD cassette (1 channel)	25	72	breeze.fimm.fi	DSS
